# Supplementary material for: A robust multi-objective optimization framework to capture both cellular and intercellular properties in cardiac cellular model tuning: Analyzing different regions of membrane resistance profile in parameter fitting
Source: PLoS One. 2019 Nov 15;14(11):e0225245. doi: 10.1371/journal.pone.0225245 (PMC6857942; doi:10.1371/journal.pone.0225245)
Supplement: S1 File — (ZIP) [file pone.0225245.s003.zip]

Archive with 32 entries (30 files):
- S1 Data/Examples_Configurations/
- S1 Data/Examples_Configurations/S1_C1.mat
- S1 Data/Examples_Configurations/S1_C2.mat
- S1 Data/Examples_Configurations/S1_C3.mat
- S1 Data/Examples_Configurations/S1_C4.mat
- S1 Data/Examples_Configurations/S1_C5.mat
- S1 Data/Examples_Configurations/S2_C1.mat
- S1 Data/Examples_Configurations/S2_C2.mat
- S1 Data/Examples_Configurations/S2_C3.mat
- S1 Data/Examples_Configurations/S2_C4.mat
- S1 Data/Examples_Configurations/S2_C5.mat
- S1 Data/Examples_Configurations/S3_C1.mat
- S1 Data/Examples_Configurations/S3_C2.mat
- S1 Data/Examples_Configurations/S3_C3.mat
- S1 Data/Examples_Configurations/S3_C4.mat
- S1 Data/Examples_Configurations/S3_C5.mat
- S1 Data/Table1_Data/
- S1 Data/Table1_Data/S1_C1_data.mat
- S1 Data/Table1_Data/S1_C2_data.mat
- S1 Data/Table1_Data/S1_C3_data.mat
- S1 Data/Table1_Data/S1_C4_data.mat
- S1 Data/Table1_Data/S1_C5_data.mat
- S1 Data/Table1_Data/S2_C1_data.mat
- S1 Data/Table1_Data/S2_C2_data.mat
- S1 Data/Table1_Data/S2_C3_data.mat
- S1 Data/Table1_Data/S2_C4_data.mat
- S1 Data/Table1_Data/S2_C5_data.mat
- S1 Data/Table1_Data/S3_C1_data.mat
- S1 Data/Table1_Data/S3_C2_data.mat
- S1 Data/Table1_Data/S3_C3_data.mat
- S1 Data/Table1_Data/S3_C4_data.mat
- S1 Data/Table1_Data/S3_C5_data.mat
